# Supplementary material for: Probiotic Supplementation and Micronutrient Status in Healthy Subjects: A Systematic Review of Clinical Trials
Source: Nutrients. 2021 Aug 28;13(9):3001. doi: 10.3390/nu13093001 (PMC8472411; doi:10.3390/nu13093001)
Supplement: Supplementary file 1 [file nutrients-13-03001-s001.zip]

Archive with 3 entries (3 files):
- Figure S1.pdf
- Figure S2.pdf
- supplement-table.pdf
